# Supplementary material for: Tumor factors stimulate lysosomal degradation of tumor antigens and undermine their cross-presentation in lung cancer
Source: Nat Commun. 2022 Nov 4;13:6623. doi: 10.1038/s41467-022-34428-w (PMC9636202; doi:10.1038/s41467-022-34428-w)
Supplement: Supplementary file 3 — Source Data [file 41467_2022_34428_MOESM3_ESM.xlsx]

## Sheet: Fig 1a
Figure 1a
	β-actin (Sigma, clone AC-15, 0.5ug/ml) and anti-ATF3 Ab (CST, clone: D2Y5W，1000X) was served as loading control, respectively

## Sheet: Fig1b
Fig.1b Atf3 mRNA expression fold change
Vehicle	PGE2	VEGF	TCM-LLC
1.49633	4.31391	3.08137	2.37567
0.816736	1.64034	1.64034	2.93858
0.899691	2.83052	3.53816	1.92847
0.787232	2.3676	2.53671	3.02286

## Sheet: Fig1c
Fig1c. Atf3 mRNA relative laevel	Naive				LLC-bearing
Lung	1.1757	0.903082	0.842478	1.07874	2.4029	1.49555	1.38979	1.696
Lymph Node	0.823899	0.922956	1.32704	0.926101	0.812893	0.959119	0.677673	0.616352
Spleen	1.31884	0.686163	0.879924	1.11508	0.807938	0.485703	0.857429	1.08318

## Sheet: Fig1d
Fig1d Lung weight and tumor areas	Tumor areas, μm2		Lung weight, g
	Atf3f/f	Atf3∆DC	Atf3f/f	Atf3∆DC
	5.90843e+06	1.32937e+06	0.28	0.18
	4.42832e+06	2.47628e+06	0.24	0.15
	2.01843e+06	1.90383e+06	0.22	0.2
	4.28492e+06	978492	0.23	0.14
			0.17	0.13

## Sheet: Fig1e
Fig.1e Survival	days after tumor inoculation	status
Atf3f/f -1	21	dead
Atf3f/f -2	24	dead
Atf3f/f -3	28	dead
Atf3f/f -4	28	dead
Atf3f/f -5	31	dead
Atf3f/f -6	31	dead
Atf3f/f -7	31	dead
Atf3∆DC-1	31	dead
Atf3∆DC-2	31	dead
Atf3∆DC-3	34	dead
Atf3∆DC-4	40	dead
Atf3∆DC-5	44	dead
Atf3∆DC-6	44	dead
Atf3∆DC-7	44	dead

## Sheet: Fig1f
Fig.1f Tumor survival
Days after tumor inoculation	Atf3f/f					Atf3ΔDC
	Atf3f/f-1	Atf3f/f-2	Atf3f/f-3	Atf3f/f-4	Atf3f/f-5	Atf3ΔDC-1	Atf3ΔDC-2	Atf3ΔDC-3	Atf3ΔDC-4	Atf3ΔDC-5
7	116.964	92.697	87.2555	13.5	69.5835	32	0	97.556	51.9115	53.621
10	255.528	92.5	168.828	136.8	199.761	56.3295	13.5	175.338	95.506	93.636
12	516.906	252.05	476.256	376.248	580	151.552	169.136	426.465	256.608	213.227
15	883.3	448.592	1157.37	686.94	666.468	290.207	219.006	754.677	461.7	402.545
18	1115.65	766.764	1517.28	1019.59	800.384	347.894	358.956	1059.97	760.384	497.576

## Sheet: Fig1g
Fig.1g Tumor weight, g
Atf3f/f	Atf3ΔDC
1.22	0.86
0.94	0.52
0.85	0.82
1.32	0.48
1.21	0.37

## Sheet: Fig1h
Fig.1h
	% of CD8+ T cells	No. of CD8+ T cells
Atf3f/f-1	8.91	2454705
Atf3f/f-2	5.76	1032672
Atf3f/f-3	4.15	715460
Atf3f/f-4	8.59	2581295
Atf3f/f-5	5.17	742976
Atf3ΔDC-1	8.22	2713833
Atf3ΔDC-2	8.82	2414533
Atf3ΔDC-3	8.38	2542492
Atf3ΔDC-4	9.32	4127574
Atf3ΔDC-5	9.9	2118960

## Sheet: Fig2d
Figure 2d CH25H mRNA expression
Normal lung	Tumor
0.062804	0.078454
0.170637	0.061214
0.011478	0.012107
0.003351	0.004447
0.054409	0.006096
0.106358	0.010591
0.199713	0.038597
0.028866	0.048272
0.588981	0.033449
	0.143289
	0.001211
	0.009786
	0.00308
	0.118997
	0.020992
	0.004727
	0.014711
	0.010388

## Sheet: Fig2e
Fig.2e	Normalized CH25H expression(log2 fold)
Stage I	0.096631	0.023179	0.12282	0.223312
Stage II/III	-0.44522	-1.00183	-2.21339	-0.95065	-1.24572

[truncated: 70 more sheets: Fig2f, Fig2h, Fig2i, Fig3a, Fig3b, Fig3c, Fig3d, Fig3e, Fig3f, Fig3g, Fig3h, Fig4a, Fig4b, Fig4c, Fig4d, Fig5b, Fig5c, Fig5d, Fig5e, Fig5f …]
